# Supplementary material for: Differences in the support needs of children with developmental disabilities among groups of medical and behavioral needs
Source: PeerJ. 2020 Sep 15;8:e9557. doi: 10.7717/peerj.9557 (PMC7500356; doi:10.7717/peerj.9557)
Supplement: Supplemental Information 2 [file peerj-08-9557-s002.txt]

The variables used in the study are listed below, along with their interpretation.

fscores_behavior	Factor scores obtained from the analysis of the exceptional behavioral needs scale.
fscores_medical 	Factor scores obtained from the analysis of the exceptional medical needs scale.
FA_FS to FG_FS  	Factor scores of each of the SIS-C scales; each letter (A to G) corresponds to a scale in the same order of presentation as in the SIS-C manual. 
BEHAVIOR_CLASS          Classification of children according to their level of exceptional behavioral needs. 1=no relevant needs, 2=low needs, 3=moderate needs, 4=high needs.
MEDICAL_CLASS           Classification of children according to their level of exceptional medical needs. 1=no relevant needs, 2=low needs, 3=moderate needs, 4=high needs.
